# Supplementary material for: Interactions between Mediterranean Diet Supplemented with Dairy Foods and the Gut Microbiota Influence Cardiovascular Health in an Australian Population
Source: Nutrients. 2023 Aug 19;15(16):3645. doi: 10.3390/nu15163645 (PMC10459086; doi:10.3390/nu15163645)
Supplement: Supplementary file 1 [file nutrients-15-03645-s001.zip]

Archive with 1 entries (1 files):
- nutrients-2560303-supplementary.pdf
